# Supplementary material for: Transarterial Chemoembolization Outperforms Radioembolization in Early- and Intermediate-Stage Hepatocellular Carcinoma: A Multicenter Retrospective Study
Source: Cancers (Basel). 2025 Jul 7;17(13):2254. doi: 10.3390/cancers17132254 (PMC12249255; doi:10.3390/cancers17132254)
Supplement: Supplementary file 1 [file cancers-17-02254-s001.zip]

Archive with 1 entries (1 files):
- cancers-3716259-supplementary.pdf
